# Supplementary material for: Transcription mediated insulation and interference direct gene cluster expression switches
Source: eLife. 2014 Nov 19;3:e03635. doi: 10.7554/eLife.03635 (PMC4275577; doi:10.7554/eLife.03635)
Supplement: Figure 2—Source data 1. — (A) Source data for Figure 2B, (B) Source data for Figure 2—Supplement 1B. DOI: http://dx.doi.org/10.7554/eLife.03635.009 [file elife03635s001.xlsx]

## Sheet: A
Source Data - Figure 2B
			Only S	Only AS
FSH 1	140814	D	1	0.473118
		1hG	0.483235	0.700197
Tania 2	91112	D	1	0.4375
		1hG	0.48694	0.649254
n=2
average of highlighted expts			Only S	Only AS	error
			HMS2 S (A)	HMS2 AS (B)	Only S	Only AS
		GLU	1	0.455309	0	0.0178091
		GAL	0.485088	0.674725	0.00185279	0.0254718					n=2
									used hms2 mean (MAX) as threshold

## Sheet: B
Source Data - Figure 2 Supplement 1B
WT HMS2
	sense	rRNA	HMS2 (A)	as	rRNA	SUT650 (B)	BAT2	rRNA	BAT2 (D)
Glu	12929.4	16837	0.767917	13284.7	26505.5	0.501205	6628.12	13374.8	0.495567
Gal 5	8426	22044.4	0.382229	13537.1	27563.5	0.491124	4212.98	13476.7	0.312612
Gal 30	7356	25900.4	0.284012	22483	28217	0.796789	15642.1	21002.2	0.744781
Gal 60	7328.3	27537.5	0.26612	24209.3	26143	0.926034	26400.6	22830.8	1.15636
Glu 60	15015.6	27799.9	0.540131	13385.8	24424.4	0.548049	9043.71	25037.5	0.361206
Glu 120	21308	28271.1	0.7537	13212.8	22507.5	0.587042	6207.83	26063.6	0.23818
n=1
