# Supplementary material for: Transcription mediated insulation and interference direct gene cluster expression switches
Source: eLife. 2014 Nov 19;3:e03635. doi: 10.7554/eLife.03635 (PMC4275577; doi:10.7554/eLife.03635)
Supplement: Figure 3—source data 1. — (A) Source data for Figure 3C, (B) Source data for Figure 3F, (C) Source data for Figure 3F. DOI: http://dx.doi.org/10.7554/eLife.03635.012 [file elife03635s002.xlsx]

## Sheet: A
Source Data figure 3C - source file 1 HMS2:ADH1t
HMS2:ADH1
Glu/gal
											Fold increase in BAT2 sense with ADHt
#1	BAT2 S	1	11328.3		rRNA	1	33381.8	HMS2 Glu	0.339355		2.01455	Glu
		2	34800.3			2	33268.6	HMS2 Gal	1.04604		1.83011	Gal		3.08243	fold increase in wt glu to gal
		3	21746.6			3	31809.6	HMS2:ADH Glu	0.683648					2.80022	fold increase in adh glu to gal
		4	38834.3			4	20285.8	HMS2:ADH Gal	1.91437
									bat2							sense
			as
#2	HMS2 S	rRNA			HMS2 AS	rRNA				rRNA			HMS2 sense		HMS2 antisense		BAT2 sense				HMS2 sense		HMS2 antisense		BAT2 sense
HMS2 Glu	7903.42	27719.1	0.285126	HMS2 Glu	13698.8	29684.1	0.461486	HMS2 Glu	11729.8	34605.1	0.338963	HMS2 Glu	0.271115	0.0140109	0.445603	0.0158827	0.339159	0.000196326		HMS2 Glu	0.271115	0.0140109	0.445603	0.0158827	0.339159	0.000196326
HMS2 Gal	3126.28	28185.4	0.110918	HMS2 Gal	34390.3	27496.9	1.2507	HMS2 Gal	36994.9	29414.1	1.25773	HMS2 Gal	0.107229	0.00368924	1.16729	0.0834129	1.15188	0.105844		HMS2:ADH Glu	1.32063	0.154899	0.16434	0.00263442	0.800354	0.116706
HMS2:ADH Glu	32962.3	22339.3	1.47553	HMS2:ADH Glu	4210.7	25217.7	0.166974	HMS2:ADH Glu	22303.7	24320.9	0.917059	HMS2:ADH Glu	1.32063	0.154899	0.16434	0.00263442	0.800354	0.116706		HMS2 Gal	0.107229	0.00368924	1.16729	0.0834129	1.15188	0.105844
HMS2:ADH Gal	9414.64	14344	0.656347	HMS2:ADH Gal	3203.18	16018.2	0.199971	HMS2:ADH Gal	41151.3	18729.7	2.19711	HMS2:ADH Gal	0.575875	0.0804718	0.195719	0.00425236	2.05574	0.141373		HMS2:ADH Gal	0.575875	0.0804718	0.195719	0.00425236	2.05574	0.141373
																				HMS2 Glu	0.271115	0.0140109	0.445603	0.0158827	0.339159	0.000196326
																				HMS2 Gal	0.107229	0.00368924	1.16729	0.0834129	1.15188	0.105844
																				HMS2:ADH Glu	1.32063	0.154899	0.16434	0.00263442	0.800354	0.116706
																				HMS2:ADH Gal	0.575875	0.0804718	0.195719	0.00425236	2.05574	0.141373
#1
HMS2AS									#1	HMS2 S
		as			rRNA 18S	as/rrna					s		rRNA	s/rrna
HMS2 Glu	1	15615.5		1	36338.8	0.429721	HMS2 Glu	2.52227		1	8789.32	1	34185.9	0.257104	HMS2 Glu		2.48314
HMS2 Gal	2	39419.9		2	36369.5	1.08387	HMS2 Gal			2	3484.48	2	33653.5	0.10354	HMS2 Gal				4.53409	Glucose adh/wt
HMS2:ADH Glu	3	5478.43		3	33879.1	0.161705	HMS2:ADH Glu	1.18404		3	34543.4	3	29632.4	1.16573	HMS2:ADH Glu		2.3531		4.78466	Galactose adh/wt
HMS2:ADH Gal	4	3946.62		4	20612.6	0.191466	HMS2:ADH Gal			4	9931.42	4	20047.1	0.495403	HMS2:ADH Gal

## Sheet: B
Source data for Fig. 3F - number of cells with sense transcript.
relative to WT
		BY4741	HMS2.ADH
FSH	300513	1	2.03651			N.B. original data for these expts found in their own subfolders in FISH analysis folder
	130613	1	1.68456			N.B. original data for these expts found in their own subfolders in FISH analysis folder
Tania	50213	1	0.892222
	111012	1	1.04079
	201112	1	1.50257
				error								error
average		WT	HMS2.ADH1t	BY4741	HMS2.ADH					WT	HMS2.ADH1t	BY4741	HMS2.ADH
	Induction	1	1.43133	0	0.209596				Induction	1	1.56611	0	0.207226
									with Tania's expt 050213 removed
		used threshold of hms2 mean (MAX)

## Sheet: C
Source data - Fig. 3F mean signal per cell
relative to WT
		BY4741	HMS2.ADH
FSH	300513	1	1.13616		N.B. original data for these expts found in their own subfolders in FISH analysis folder
	130613	1	1.04737
Tania	50213	1	1.00055
	111012	1	1.01491
	201112	1	1.04626
				error
average		WT	HMS2.ADH1t	BY4741	HMS2.ADH
	Mean signal	1	1.04905	0	0.0235756
	I've set these scales the same as the induction graph in case you're putting them side by side
