# Supplementary material for: Transcription mediated insulation and interference direct gene cluster expression switches
Source: eLife. 2014 Nov 19;3:e03635. doi: 10.7554/eLife.03635 (PMC4275577; doi:10.7554/eLife.03635)
Supplement: Figure 4—source data 1. — (A) Source data for Figure 4C, (B) Source data for Figure 4F. DOI: http://dx.doi.org/10.7554/eLife.03635.014 [file elife03635s003.xlsx]

## Sheet: A
Source Data - Figure 4C
HMS2
s		main band		top band		rRNA			s	main/rRNA		top/rRNA	main/top	top/main		HMS2:URA3 #3	sense								s	s
HMS2	1	9868.75		1	21016.1	1	31681		HMS2	0.311504		0.663366	0.469581	2.12956			main			top		rRNA			main/rRNA	top/rRNA	main/top	top/ main
HMS2:URA3	2	33264		2	34085.7	2	30619.9		HMS2:URA3	1.08635		1.11319	0.975895	1.0247		HMS2	1	20460.5		1	42264.1	1	62673.9	HMS2	0.32646	0.67435	0.484111	2.06564
																HMS2:URA3	2	70009.8		2	71542.6	2	60901.7	HMS2:URA3	1.14956	1.17472	0.978576	1.02189
as									as	as/rRNA												AS/rRNA				1.74201
HMS2	1	35573.4				1	31596.1		HMS2	1.12588						AS	1	73799.5	rRNA	1	65217.8	1.13158
HMS2:URA3	2	3925.57				2	25594.5		HMS2:URA3	0.153375							2	10579.4		2	50897.6	0.207856
																		main		top		rRNA		main/rRNA	top/rRNA	main/top	top/main
																BAT2	1	79023.1		1	59129.1	1	69080.7	1.14392	0.855943	1.33645	0.748251
bat2s		main		top band		rRNA			bat2s	main/rRNA		top/rRNA	main/top	top/main			2	34327.9		2	77068.9	2	66470.5	0.516438	1.15944	0.445418	2.24508
HMS2	1	39572.2		1	30663.4		1	34056.2	HMS2	1.16197		0.900377	1.29053	0.774873
HMS2:URA3	2	18185.4		2	38574.1		2	33351.7	HMS2:URA3	0.545261		1.15659	0.47144	2.12116
	#1S	#2		average	AVEDEV					s	as	bat2
	main/rRNA									top/rRNA	as/rRNA	main/rRNA	top/rRNA
AS	1.12588	1.13159	WT HMS2 AS	1.12873	0.002853
AS	0.153375	0.207856	HMS2:URA3 AS	0.180616	0.0272405
S	0.311504	0.32646	WT HMS2 S	0.318982	0.007478
S	1.08635	1.14956	HMS2:URA3 S	1.11795	0.031601
BAT2	1.16197	1.14393	WT BAT2 S	1.15295	0.0090215
BAT2	0.545261	0.516438	HMS2:URA3 BAT2 S	0.530849	0.0144115
			WT HMS2 S	0.318982	0.007478
			HMS2:URA3 S	1.11795	0.031601
			WT HMS2 AS	1.12873	0.002853											Relative Fold Increase in Readthrough Transcript URA3/WT
			HMS2:URA3 AS	0.180616	0.0272405											S #1	1.74201
			WT BAT2 S	1.15295	0.0090215											S#2	1.67809
			HMS2:URA3 BAT2 S	0.530849	0.0144115											B2 #1
			rt	0.251881	0.0485404											B2 #2
			rt	1.31213	0.0238429
																S #1
	c1 nos 2		c1	bat2	rrna	b2/rRNA	c1/rrna	c1/rRNA	Ave c1	sdev						S#2
	8492.81		12547.5	45358.1	41766.5	1.08599	0.300421	0.20334	0.251881	0.0485404						B2 #1
	40731		42238.7	18222	31616.5	0.576347	1.33597	1.28829	1.31213	0.0238429						B2 #2
bat2 for ura3T		rrna				readthrough	read/rrna									hms2 ura and t		rrna	readthrough	hms2/r		hms2/r		read/r
1	20876.7	10974.7	1.90226	1.93904	0.0367817	16943.1	1.54383	2.06872	0.524888	BAT2 ura3 and t		readthrough					11086.8	1	12615.1	8546.35	0.87885	0.864303	0.0145476	0.67747	0.585775	0.0916946
2	15406.2	7797.37	1.97582			20223.3	2.59361			1.93904	0.0367817	2.06872	0.524888				10163.2	2	11960.1	5909.28	0.849755			0.494081
3	35434.9	9214.97	3.84537	3.36622	0.47915	5772.05	0.626378	0.541802	0.0845758	3.36622	0.47915	0.541802	0.0845758				19697.2	3	9016.76	1172.23	2.18451	2.0292	0.155311	0.130006	0.119885	0.0101213
4	28491.7	6036.32	2.88707			2759.96	0.457226										17895.5	4	9549.93	1048.23	1.87389			0.109763
												bat2 then c1				HMS2 a and c1
												1.93904	0.0367817			0.864303	0.0145476
												3.36622	0.47915			2.0292	0.155311
												2.06872	0.524888			0.585775	0.0916946
												0.541802	0.0845758			0.119885	0.0101213

## Sheet: B
Source Data - Figure 4F
													c1 nos 2		c1	bat2	rrna	b2/rRNA	c1/rrna	c1/rRNA	Ave c1	sdev
													8492.81		12547.5	45358.1	41766.5	1.08599	0.300421	0.20334	0.251881	0.0485404
													40731		42238.7	18222	31616.5	0.576347	1.33597	1.28829	1.31213	0.0238429
