# Supplementary material for: Transcription mediated insulation and interference direct gene cluster expression switches
Source: eLife. 2014 Nov 19;3:e03635. doi: 10.7554/eLife.03635 (PMC4275577; doi:10.7554/eLife.03635)
Supplement: Figure 5—source data 1. — (A) Source data for Figure 5D, (B) Source data for Figure 5F, (C) Source data for Figure 5F. DOI: http://dx.doi.org/10.7554/eLife.03635.018 [file elife03635s005.xlsx]

## Sheet: A
Source Data - Figure 5D
GAL:HMS2																GAL:HMS2											3000	rRNA		s/rRNA
HMS2 sense				rRNA	s/rRNA						3000	rRNA		s/rRNA		HMS2 sense				rRNA	s/rRNA		Glu	6335.66	6335.66	0	0	34751.3	34751.3	0.182315
Glucose	9702.37	9702.37	0	32160.1	0.30169		Glu	6335.66	6335.66	0	0	34751.3	34751.3	0.182315		Glucose	9702.37	9702.37	0	32160.1	0.30169		60	7720.97	7720.97	0	0	41663.4	41663.4	0.185318
5	9451.97	9451.97	0	32343.7	0.292236		60	7720.97	7720.97	0	0	41663.4	41663.4	0.185318		60	8330.37	8330.37	0	28585.4	0.29142		180	37662.1	37662.1	0	0	44738.5	44738.5	0.841827
30	7815.78	7815.78	0	32326.4	0.241777		120	14225.9	14225.9	0	0	47384.7	47384.7	0.300222		180	31993	31993	0	23184.4	1.37993
60	8330.37	8330.37	0	28585.4	0.29142		180	37662.1	37662.1	0	0	44738.5	44738.5	0.841827
180	31993	31993	0	23184.4	1.37993
									av	error	av	error	av	error
									GAL:HMS2 sense		GAL:HMS2 as		BAT2 sense			Glucose
								Glucose	0.242002	0.0596876	0.438849	0.036573	0.438716	0.0856469		60
								60	0.238369	0.0530512	0.819424	0.0498138	1.05725	0.121711		180
								180	1.11088	0.269053	0.346281	0.141275	0.502473	0.081926
as #1	as	rRNA	as/rRNA										as #1	as	rRNA	as/rRNA
Glucose	15523	32651	0.475421		#2		as	rrna			as/rRNA		Glucose	15523	32651	0.475421		#2		as	rrna			as/rRNA
5	15503.4	33484.3	0.463004		as 2	Glu	17980.6	44697.2	0	44697.2	0.402276		60	23763.3	30877.1	0.769611		as 2	Glu	17980.6	44697.2	0	44697.2	0.402276
30	23575.8	30362.3	0.776481			60	37574.4	43226.9	0	43226.9	0.869238		180	9171.85	44739.4	0.205006			60	37574.4	43226.9	0	43226.9	0.869238
60	23763.3	30877.1	0.769611			120	35513.7	37681	0	37681	0.942485								180	22526.2	46202.4	0	46202.4	0.487555
180	9171.85	44739.4	0.205006			180	22526.2	46202.4	0	46202.4	0.487555
bat2 #1			bat2/rRNA				#2 bat2	Glu	15637.7	44290.7	0	44290.7	0.353069		bat2 #1			bat2/rRNA		#2 bat2	Glu	15637.7	44290.7	0	44290.7	0.353069
Glucose	16675.3	31801.1	0.524363					60	40626.5	43425.6	0	43425.6	0.935543		Glucose	16675.3	31801.1	0.524363			60	40626.5	43425.6	0	43425.6	0.935543
5	15657	31812.7	0.49216					120	36924.5	39326.5	0	39326.5	0.93892		60	34582.7	29333.1	1.17896			180	26053.1	44581.1	0	44581.1	0.584399
30	26525.2	33381.1	0.794616					180	26053.1	37581.1	0	37581.1	0.693251		180	14143.1	33630.1	0.420547
60	34582.7	29333.1	1.17896
180	14143.1	29630.1	0.47732

## Sheet: B
Source Data - Figure 5F GAL 4 anchor away																										Supplementary File 2I. Figure 5F																						AA #2 GAL:HMS2
																	Censored																Average	Avedev	Average	Avedev
GAL:HMS2 AA G4 S		rRNA															GAL:HMS2 AA G4 S		rRNA														GAL:HMS2 sense		GAL:HMS2 antisense		BAT2	Readthrough								GAL:HMS2 S			readthrough 1
#1	Main		Main/rRNA	AS	rRNA	as/rRNA			#2								#1	Main		Main/rRNA	AS	rRNA	as/rRNA		#2							Glu	0.0472372	0.0196296	0.685765	0.148575	0.541353	0.0453308								Glu	525.092		1
Glu	1300.94	19455.7	0.0668668	15237	28364.3	0.53719			GAL:HMS2 S		rRNA	AS	rRNA	s/rRNA	AS/rRNA		Glu	1300.94	19455.7	0.0668668	15237	28364.3	0.53719		GAL:HMS2 S		rRNA	AS	rRNA	s/rRNA	AS/rRNA	Gal 30	0.0415071	0.0175381	0.872733	0.016593	1.26657	0.0038331					Gal 30	548.849		2	742.355	0.0324197	0.943201
Gal 5	1868.23	24110.5	0.0774862	17854.2	26963.7	0.662159			Glu	525.092	19019.8	20642.1	24740.6	0.0276076	0.83434		Gal 30	1486.77	25180.2	0.0590451	23511.4	26437.3	0.889326		Glu	525.092	19019.8	20642.1	24740.6	0.0276076	0.83434	Gal 60	0.0404305	0.00879463	0.782153	0.112205	1.7414	0.00840877		Gal 60	804.263		3	781.113	0.0307253	0.893905	1344.98	0.0529052	0.427338
Gal 30	1486.77	25180.2	0.0590451	23511.4	26437.3	0.889326			Gal 30	548.849	22898.3	21464.4	25071.1	0.023969	0.85614		Gal 60	1368.65	27803.8	0.0492252	21677.1	24237.6	0.894358		Gal 30	548.849	22898.3	21464.4	25071.1	0.023969	0.85614	Gal 240 + DMSO	0.968335	0.010846	0.262993	0.0885978	0.233029	0.423046		Gal180	12585.6		4	11283.8	0.445393	12.958	11921.4	0.470563	3.80094
Gal 60	1368.65	27803.8	0.0492252	21677.1	24237.6	0.894358			Gal 60	804.263	25422.5	17251.2	25750	0.0316359	0.669949		Gal 240 +DMSO	26262.6	27428.6	0.957489	7672.18	21821.3	0.35159		Gal 60	804.263	25422.5	17251.2	25750	0.0316359	0.669949	Gal 240 + RAP	0.0336029	0.00350987	1.09417	0.00661977	1.29503	0.0277068		Gal 240 + DMSO	24829.6		5	24693.7	0.973822	28.3319	22985.5	0.906456	7.32183
Gal 240 +DMSO	26262.6	27428.6	0.957489	7672.18	21821.3	0.35159			Gal180	12585.6	25334.4	4650.13	23176.1	0.49678	0.200643		Gal 240 + Rap	948.234	25550.1	0.0371128	17479.1	16072.1	1.08755		Gal 240 + DMSO	24829.6	25357.5	3721.36	21338.7	0.979181	0.174395									Gal 240 + AP	702.627		6	1208.01	0.0517384	1.50525	1621.22	0.069436	0.560864
Gal 240 + Rap	948.234	25550.1	0.0371128	17479.1	16072.1	1.08755			Gal 240 + DMSO	24829.6	25357.5	3721.36	21338.7	0.979181	0.174395										Gal 240 + AP	702.627	23348.5	20466.3	18592.4	0.0300931	1.10079
									Gal 240 + AP	702.627	23348.5	20466.3	18592.4	0.0300931	1.10079
AS					rRNA				AS		AS/rRNA
Glu	1	15237	1	15176.6		1	27069.6		Glu		0.560651
Gal	2	17854.2	2	17731.2		2	28391.2		Gal		0.624534
Gal	3	23511.4	3	23503.1		3	27749.9		Gal		0.846961
Gal	4	21677.1	4	21466.8		4	27413.5		Gal		0.783072
Gal	5	7672.18	5	6982.35		5	24886.5		Gal		0.280568																						#2
Gal	6	17479.1	6	17161		6	19895.3		Gal		0.862561
																Ratio of readthrough at BAT2
BAT2	main band			top band			rRNA		BAT2		Main/rRNA		top/rRNA			top/main				BAT2	main band	top band	rRNA	BAT2 sense	HMS2:BAT2 Read-through		GAL:HMS2:BAT2 read-through
	1	6332.47	1	1	11697.5		1	17987	Glu		0.352058	1	0.650331	1	Glu	1.84722				Glu	6332.47	11697.5	17987	0.541353	0.650331	0.605	0.0453308
	2	5863.1	0.92588	2	7017.59		2	22583.3	Gal		0.259621	0.737438	0.310742	0.477822	Gal	1.19691				Gal 30	14008.9	11060.5	25172.9	1.26657	0.439383	0.43555	0.0038331
	3	14008.9	2.21223	3	11060.5		3	25172.9	Gal		0.556508	1.58073	0.439383	0.67563	Gal	0.789536				Gal 60	24428.2	14027.9	27835.4	1.7414	0.503959	0.49555	0.00840877
	4	24428.2	3.85762	4	14027.9		4	27835.4	Gal		0.877596	2.49276	0.503959	0.774927	Gal	0.574249				Gal 240 +DMSO	5837.64	25051.1	29176.9	0.233029	0.858596	0.43555	0.423046
	5	5837.64	0.921859	5	25051.1		5	29176.9	Gal		0.200078	0.568308	0.858596	1.32024	Gal +DMSO	4.29131				Gal 240 + Rap	18959	14639.8	25991.4	1.29503	0.563257	0.53555	0.0277068
	6	18959	2.99393	6	14639.8		6	25991.4	Gal		0.729432	2.07191	0.563257	0.866108	Gal +RAP	0.772186
#1
[truncated: 18 more columns]

## Sheet: C
Source Data - Figure 5F AA #2 GAL:HMS2
GAL:HMS2 S			readthrough 1		1/rRNA		readthrough 2			vertical 5	% total	vertical 4		% total	vetical 3		% total	rRNA			AS
1	525.092		1	653.749	0.034372	1	2354.69	0.123802	1	799.335	0.0149533	1	923.749	0.0171478	1	8785.57	0.10575	1	19019.8		1	20642.1
2	548.849		2	742.355	0.0324197	0.943201	1267.89	0.0553705	0.447251	4499.84	0.0841794	2	4319.96	0.0801924	2	9807.27	0.118047	2	22898.3		2	21464.4
3	804.263		3	781.113	0.0307253	0.893905	1344.98	0.0529052	0.427338	11694.9	0.218779	3	11655.2	0.216359	3	19806.9	0.23841	3	25422.5		3	17251.2
4	12585.6		4	11283.8	0.445393	12.958	11921.4	0.470563	3.80094	29689.6	0.555409	4	27685.9	0.51394	4	30421.5	0.366175	4	25334.4		4	4650.13
5	24829.6		5	24693.7	0.973822	28.3319	22985.5	0.906456	7.32183	6771.71	0.12668	5	9285.08	0.172361	5	14257.8	0.171618	5	25357.5		5	3721.36
6	702.627		6	1208.01	0.0517384	1.50525	1621.22	0.069436	0.560864	53455.3			53869.9			83079		6	23348.5		6	20466.3
										This shows that the relative proportion of readthrough 1 and 2 relative to sense remain similar during induction
		main/rRNA	AS/rRNA	main relative	AS relative
Glu	1	0.0276076	1.08529	1	1
Gal 1	2	0.023969	0.937378	0.868202	0.863712
GAL 2	3	0.0316359	0.67858	1.14591	0.625252
Gal 3	4	0.49678	0.18355	17.9943	0.169126
DMSO	5	0.979181	0.146755	35.4678	0.135222
AA DMSO +Rap	6	0.0300931	0.876558	1.09003	0.807671
